# Supplementary material for: Ultrasonographic cervical length screening at 20–24 weeks of gestation in twin pregnancies for prediction of spontaneous preterm birth: A 10-year Taiwanese cohort
Source: PLoS One. 2023 Oct 5;18(10):e0292533. doi: 10.1371/journal.pone.0292533 (PMC10553282; doi:10.1371/journal.pone.0292533)
Supplement: S1 Table — The table containing stratified analysis by intervention (cerclage, progesterone, tocolysis). (XLSX) [file pone.0292533.s001.xlsx]

## Sheet: Sheet1
Characteristic	Total, n=469, x̅ ± SD/n (%)	Cerclage, n=7	Tocolysis, n=155	Progesterone, n=187
Maternal Age (years)	34.19 ± 3.81	35.86 ± 3.63	33.92 ± 3.74	34.26 ± 3.53
Maternal Age > 35 years	163 (34.8%)	4 (57.1%)	46 (29.7%)	61 (32.6%)
Gestational diabetes	18 (3.8%)	-	11 (7.1%)	6 (3.2%)
Preeclampsia	19 (4.1%)	-	8 (5.2%)	6 (3.2%)
Nulliparity	353 (75.3%)	6 (85.7%)	123 (79.4%)	158 (84.5%)
Conception
Spontaneous	140 (29.9%)	1 (14.3%)	45 (29.0%)	23 (12.3%)
ARTa(IVFb + IUIc)	329 (70.1%)	6 (85.7%)	110 (71%)	164 (87.7%)
IVF	273 (58.2%)	4 (57.1%)	95 (61.3%)	133 (71.1%)***
IUI	56 (11.9%)	2 (28.6%)	15 (9.7%)	31 (16.6%)
Chorionicity
DCDAd	402 (85.7%)	6 (85.7%)	129 (83.2%)	177 (94.7%)***
MCDAe	67 (14.3%)	1 (14.3%)	26 (16.8%)	10 (5.3%)
Cervical length (mm)	37.1 ± 7.8	18.4 ± 15.3***	35.0 ± 9.9	36.7 ± 8.8
PPROMf	106 (22.6%)	3 (42.9%)	58 (37.4%)	47 (25.1%)
Funneling	12 (2.6%)	4 (57.1%)***	10 (6.5%)	7 (3.7%)
Intervention	264 (56.3%)
Progesterone	187 (39.9%)	5 (71.4%)	78 (50.3%)***	-
Tocolysis	155 (33%)	7 (100%)***	-	78 (41.7%) ***
Cerclage	7 (1.5%)	-	7 (4.5%)***	5 (2.7%)
Delivery type
Vaginal	45 (9.6%)	2 (28.6%)	11 (7.1%)	15 (8.0%)
Cesarian section	424 (90.4%)	5 (71.4%)	144 (92.9%)	172 (92%)
CL <20 mm	16 (3.4%)	4 (57.1%) ***	14 (9.0%)	9 (4.8%)
GADg (weeks)	36.3 ± 2.4	34.00 ± 3.03***	34.85 ± 3.13***	36.20 ± 2.41
sPTBh <37	164 (35%)	6 (85.7%)***	98 (63.2%)***	66 (35.3%)
	a Assisted reproductive technology; b In vitro fertilization; c Intrauterine insemination; d Dichorionic diamniotic;
	e Monochorionic diamniotic; f Preterm premature rupture of the membranes;; g Gestational age at delivery; h Spontaneous preterm birth
	t-test or Chi-square test
	**p-value <0.01
	***p-value <0.001
