# Supplementary material for: Ultrasonographic cervical length screening at 20–24 weeks of gestation in twin pregnancies for prediction of spontaneous preterm birth: A 10-year Taiwanese cohort
Source: PLoS One. 2023 Oct 5;18(10):e0292533. doi: 10.1371/journal.pone.0292533 (PMC10553282; doi:10.1371/journal.pone.0292533)
Supplement: S2 Table — (XLSX) [file pone.0292533.s002.xlsx]

## Sheet: Anonym
n	Parity	GAW at visit	GAD at visit	funneling	Progesterone	Cerclage	Tocolysis	Delivery mode	GAW at birth	GAD at birth	PPROM	Conception	Chorionicity	Maternal age	IUGR	GDM	PE	sPTB	CL
1	0	22	3	No	No	No	Yes	CS	32	5	Yes	IVF	DCDA	37	No	No	No	Yes	25.8
2	0	23	4	No	Yes	No	No	CS	37	5	No	IUI	DCDA	33	No	No	No	No	30.1
3	0	22	3	No	No	No	No	CS	38	0	No	IVF	DCDA	32	No	No	No	No	37.9
4	0	22	1	No	Yes	No	No	CS	31	4	Yes	IUI	DCDA	30	No	No	No	Yes	38.8
5	1	23	3	No	No	No	No	CS	38	0	No	Spontaneous	DCDA	32	No	No	No	No	35.9
6	0	22	1	No	Yes	No	No	CS	37	0	No	IVF	MCDA	32	No	No	No	No	26.2
7	0	22	1	No	Yes	No	No	Vaginal	39	3	No	IUI	MCDA	28	No	No	No	No	39.8
8	0	24	5	No	No	No	No	CS	37	3	No	Spontaneous	DCDA	26	No	No	No	No	30.1
9	0	22	3	No	No	No	Yes	CS	37	1	No	IVF	DCDA	30	No	No	No	No	35.5
10	1	22	3	No	Yes	No	No	CS	33	0	Yes	Spontaneous	DCDA	34	No	No	No	Yes	34.4
11	0	22	1	No	No	No	No	Vaginal	39	0	No	IUI	DCDA	29	No	No	No	No	34.1
12	0	21	6	No	Yes	No	Yes	CS	33	5	Yes	IVF	DCDA	36	No	No	No	Yes	33.7
13	0	22	5	No	Yes	No	Yes	CS	38	2	No	IUI	DCDA	34	No	No	No	No	44.5
14	1	22	2	No	No	No	No	Vaginal	39	6	No	Spontaneous	DCDA	33	No	No	No	No	23.3
15	0	22	6	No	No	No	Yes	CS	37	0	No	IUI	DCDA	28	No	No	No	No	31.6
16	1	22	2	No	Yes	No	Yes	CS	31	4	Yes	Spontaneous	DCDA	34	No	No	No	Yes	42.1
17	0	22	4	No	No	No	No	CS	37	1	No	Spontaneous	DCDA	30	No	No	No	No	33
18	0	22	1	No	No	No	No	CS	37	5	No	IVF	DCDA	33	No	No	No	No	35.1
19	0	22	3	No	Yes	No	No	CS	37	1	No	Spontaneous	DCDA	33	No	No	No	No	28.7
20	0	23	0	No	Yes	No	No	Vaginal	39	2	No	IUI	DCDA	31	No	No	No	No	36.6
21	0	22	5	No	No	No	Yes	CS	36	1	No	IVF	DCDA	34	No	No	No	Yes	37.5
22	0	24	0	No	No	No	Yes	CS	32	4	No	IVF	DCDA	35	No	No	No	Yes	38.4
23	0	22	2	No	Yes	No	No	CS	37	2	No	IVF	DCDA	30	No	No	No	No	33.1
24	1	23	0	No	No	No	No	CS	37	0	No	Spontaneous	MCDA	36	No	No	No	No	30.5
25	0	22	3	No	Yes	No	No	CS	37	0	No	Spontaneous	DCDA	30	No	No	No	No	38.5
26	0	21	4	No	No	No	No	CS	37	0	No	Spontaneous	DCDA	28	No	No	No	No	39.8
27	0	22	5	No	No	No	No	CS	38	0	No	Spontaneous	MCDA	27	No	No	No	No	41.2
28	0	22	3	Yes	Yes	Yes	Yes	CS	30	0	No	IUI	DCDA	33	No	No	No	Yes	7.6
29	0	23	4	No	No	No	No	CS	37	5	No	IUI	DCDA	34	No	No	No	No	42.4
30	0	21	4	No	Yes	No	Yes	CS	37	3	No	IVF	DCDA	33	No	No	No	No	34.5
31	0	21	5	No	No	No	No	CS	37	0	No	IUI	DCDA	28	No	No	No	No	36.2
32	0	23	0	No	Yes	No	Yes	CS	37	0	No	IVF	DCDA	32	No	No	No	No	43.1
33	1	22	5	No	No	No	No	Vaginal	38	1	No	IUI	DCDA	34	No	No	No	No	37.1
34	0	24	4	No	No	No	No	CS	38	4	No	Spontaneous	DCDA	34	No	No	No	No	37.3
35	0	23	2	No	No	No	No	CS	37	0	No	IVF	DCDA	29	No	No	No	No	37.6
36	0	22	6	No	No	No	No	CS	37	4	No	IVF	DCDA	44	No	No	No	No	38.4
37	0	24	0	No	No	No	No	CS	37	0	No	Spontaneous	MCDA	29	No	No	No	No	44.2
38	0	22	5	No	No	No	No	CS	37	1	No	Spontaneous	DCDA	36	No	No	No	No	47.5
39	0	24	0	No	Yes	No	Yes	CS	34	0	Yes	IVF	DCDA	32	No	No	No	Yes	13.4
40	2	22	4	No	No	No	No	CS	35	5	Yes	IUI	DCDA	37	No	No	No	Yes	38.6
41	0	24	3	No	No	No	No	Vaginal	38	0	No	Spontaneous	MCDA	31	No	No	No	No	34.3
42	1	22	1	No	Yes	No	Yes	CS	35	5	Yes	Spontaneous	DCDA	32	No	No	No	Yes	31
43	0	24	0	No	Yes	No	Yes	CS	36	5	No	IVF	DCDA	32	No	No	No	Yes	27.7
44	1	23	1	No	No	No	No	CS	37	4	No	Spontaneous	DCDA	29	No	No	No	No	35.1
45	0	22	6	No	No	No	No	CS	37	0	No	IUI	DCDA	33	No	No	No	No	38.9
46	2	22	6	No	No	No	Yes	CS	34	0	No	IUI	DCDA	37	No	Yes	No	Yes	38.2
47	1	22	0	No	Yes	No	No	CS	37	3	No	Spontaneous	DCDA	34	No	No	No	No	46.7
48	0	22	3	No	No	No	No	CS	36	6	No	Spontaneous	DCDA	28	No	No	No	Yes	39.3
49	0	22	3	No	No	No	No	CS	37	2	No	IUI	DCDA	37	No	No	No	No	36.5
50	0	23	1	No	Yes	No	No	CS	37	4	No	IVF	DCDA	34	No	No	No	No	36.6
51	0	23	4	No	No	No	No	CS	37	3	No	IVF	DCDA	49	No	No	No	No	40.6
52	1	22	2	No	No	No	No	CS	39	2	No	IVF	DCDA	34	No	No	No	No	34.4
53	1	22	2	No	Yes	No	No	CS	38	0	No	IVF	DCDA	32	No	No	No	No	47.9
54	1	22	2	No	No	No	Yes	Vaginal	30	5	No	Spontaneous	MCDA	26	No	No	No	Yes	28
55	1	24	2	No	No	No	Yes	CS	32	5	Yes	Spontaneous	MCDA	32	No	No	No	Yes	43.1
56	0	22	0	No	Yes	No	Yes	CS	38	4	No	Spontaneous	DCDA	35	No	No	No	No	39.8
57	0	23	1	No	Yes	No	No	CS	37	3	No	IVF	DCDA	34	No	No	No	No	41
58	1	22	0	No	No	No	No	CS	33	6	Yes	Spontaneous	MCDA	36	No	No	No	Yes	43
59	0	22	2	No	No	No	Yes	CS	37	5	No	Spontaneous	DCDA	34	No	No	No	No	33.9
60	0	23	6	No	No	No	No	CS	37	1	No	IVF	DCDA	32	No	No	No	No	51.7
61	0	23	3	No	Yes	No	Yes	Vaginal	36	5	No	Spontaneous	MCDA	28	No	No	Yes	Yes	43.7
62	0	24	6	No	No	No	No	CS	32	0	Yes	Spontaneous	MCDA	36	No	No	No	Yes	28.5
63	0	22	5	No	Yes	No	No	Vaginal	39	0	No	IUI	DCDA	34	No	No	No	No	36.9
64	0	23	0	No	No	No	Yes	CS	37	2	No	IVF	DCDA	34	No	No	No	No	41.9
65	1	23	3	No	Yes	No	No	CS	39	3	No	Spontaneous	DCDA	34	No	No	No	No	45.1
66	0	23	6	No	No	No	Yes	CS	36	6	Yes	IVF	DCDA	33	No	No	No	Yes	46.7
67	3	22	1	No	No	No	No	Vaginal	39	3	No	Spontaneous	MCDA	37	No	No	Yes	No	38.8
68	1	22	1	No	No	No	No	CS	35	0	Yes	Spontaneous	DCDA	32	No	No	No	Yes	47.7
69	1	22	3	No	No	No	Yes	CS	29	0	Yes	Spontaneous	DCDA	38	No	No	No	Yes	44.4
70	1	22	3	No	Yes	No	No	Vaginal	38	3	No	Spontaneous	DCDA	37	No	No	No	No	41.8
71	0	23	4	Yes	Yes	No	Yes	CS	33	3	No	IUI	DCDA	31	No	No	No	Yes	25.6
72	1	23	6	No	Yes	No	Yes	CS	34	4	Yes	IVF	DCDA	41	No	No	No	Yes	48.3
73	2	22	0	No	No	No	Yes	CS	36	1	No	Spontaneous	MCDA	33	No	No	No	Yes	42
74	0	23	5	No	No	No	Yes	CS	37	0	No	Spontaneous	MCDA	28	No	No	No	No	42.2
75	0	22	4	No	Yes	No	No	CS	37	1	No	IVF	DCDA	32	No	Yes	No	No	40.2
76	0	22	4	No	No	No	No	CS	37	0	No	Spontaneous	DCDA	31	No	No	No	No	33.8
77	0	22	0	No	No	No	No	CS	37	4	No	IVF	DCDA	33	No	No	No	No	36.9
78	1	22	5	No	No	No	No	CS	38	3	No	Spontaneous	MCDA	34	No	No	No	No	43.1
79	1	22	0	No	No	No	No	CS	37	0	No	Spontaneous	MCDA	36	No	No	No	No	35
80	0	22	0	No	No	No	Yes	CS	34	5	Yes	Spontaneous	DCDA	31	No	No	No	Yes	42.9
81	0	21	5	No	Yes	No	Yes	CS	34	3	No	Spontaneous	DCDA	31	No	No	No	Yes	34.5
82	0	23	2	No	No	No	No	CS	37	6	No	Spontaneous	DCDA	43	No	No	No	No	35.1
83	0	22	2	No	No	No	No	CS	37	0	No	IVF	DCDA	35	No	No	No	No	35.9
84	0	21	4	No	No	No	No	CS	37	0	No	IUI	DCDA	33	No	No	No	No	49.3
85	0	22	3	No	No	No	Yes	CS	36	1	Yes	Spontaneous	DCDA	31	No	No	No	Yes	44.1
86	0	22	0	No	No	No	Yes	Vaginal	28	3	Yes	IVF	DCDA	32	No	No	No	Yes	35.5
87	2	22	4	No	No	No	No	CS	38	2	No	Spontaneous	DCDA	28	No	No	No	No	44.8
88	0	23	2	No	No	No	Yes	CS	37	0	No	IVF	DCDA	30	No	No	No	No	37.4
89	2	22	5	No	No	No	No	CS	37	5	No	Spontaneous	DCDA	38	No	No	No	No	52.4
90	1	22	6	No	Yes	No	Yes	CS	37	3	No	IVF	DCDA	39	No	No	No	No	33.7
91	1	22	5	No	No	No	No	CS	37	4	No	Spontaneous	MCDA	31	No	No	No	No	44.5
92	0	22	5	No	No	No	No	CS	37	4	No	IVF	DCDA	38	No	No	No	No	38.9
93	0	23	1	No	No	No	Yes	CS	35	5	No	Spontaneous	MCDA	28	No	Yes	No	Yes	33.4
94	0	22	2	No	Yes	No	Yes	CS	37	0	No	IVF	DCDA	40	No	No	No	No	31.6
95	0	22	2	No	Yes	No	No	CS	35	4	Yes	IVF	DCDA	33	No	No	No	Yes	26.8
96	0	23	6	No	No	No	No	CS	37	0	No	Spontaneous	DCDA	33	No	No	No	No	30.2
97	1	22	1	No	No	No	No	CS	37	6	No	IUI	DCDA	31	No	No	No	No	24
98	0	22	1	No	No	No	No	CS	39	4	No	Spontaneous	MCDA	26	No	No	No	No	36.7
99	1	22	5	No	Yes	No	Yes	CS	36	1	Yes	IUI	DCDA	36	No	No	No	Yes	39.9
100	1	22	1	No	No	No	No	CS	37	0	No	IVF	DCDA	34	No	No	No	No	40
101	0	22	5	No	Yes	No	No	Vaginal	37	0	No	IVF	DCDA	32	No	No	No	No	31
102	0	21	6	No	No	No	No	CS	34	6	No	Spontaneous	MCDA	30	No	No	No	Yes	34.1
103	1	22	4	No	No	No	Yes	CS	36	4	No	Spontaneous	DCDA	36	No	No	No	Yes	37.9
104	0	23	2	No	Yes	No	Yes	CS	34	5	Yes	IVF	DCDA	30	No	No	No	Yes	40.9
105	0	23	2	No	No	No	Yes	CS	37	2	No	IVF	DCDA	36	No	No	No	No	42.3
106	0	22	2	No	No	No	Yes	CS	38	0	No	IVF	DCDA	31	No	No	No	No	39.8
107	1	23	2	No	No	No	No	CS	37	5	No	IUI	DCDA	39	No	No	No	No	38.7
108	1	23	1	No	No	No	No	CS	37	3	No	Spontaneous	DCDA	37	No	No	No	No	44.5
109	0	22	0	No	Yes	No	No	CS	37	0	No	IUI	DCDA	29	No	No	No	No	33.6
110	0	22	5	No	Yes	No	No	CS	37	1	No	IVF	DCDA	32	No	No	No	No	34.7
111	1	22	3	No	No	No	No	CS	36	1	Yes	Spontaneous	MCDA	29	No	No	No	Yes	35.5
112	0	23	2	No	Yes	No	No	CS	37	0	No	IVF	DCDA	31	No	No	No	No	34
113	0	23	5	No	No	No	No	Vaginal	35	3	No	IVF	DCDA	35	No	No	No	Yes	23.4
114	0	22	1	No	Yes	Yes	Yes	CS	36	1	Yes	IVF	DCDA	35	No	No	No	Yes	34.1
115	0	23	3	No	Yes	No	No	CS	37	3	No	IVF	DCDA	32	No	No	No	No	35
116	0	22	3	No	Yes	No	No	Vaginal	32	5	Yes	IUI	DCDA	34	No	No	No	Yes	25.5
117	1	23	0	No	No	No	No	CS	38	2	No	Spontaneous	DCDA	33	No	No	No	No	35.3
118	0	23	0	No	No	No	No	CS	35	6	Yes	IVF	DCDA	37	No	No	No	Yes	37.4
119	1	22	2	No	No	No	No	Vaginal	37	0	No	Spontaneous	DCDA	37	No	No	No	No	51.5
120	0	22	0	No	Yes	No	No	CS	37	6	No	IVF	DCDA	34	No	No	No	No	33.8
121	1	22	3	No	No	No	No	CS	37	4	No	Spontaneous	DCDA	36	No	No	Yes	No	40.4
122	0	22	0	No	No	No	No	Vaginal	36	4	Yes	Spontaneous	DCDA	32	No	No	No	Yes	32.1
123	0	22	6	No	No	No	Yes	CS	35	5	No	Spontaneous	MCDA	29	No	No	No	Yes	42
124	0	23	4	No	No	No	Yes	CS	37	3	Yes	IVF	DCDA	30	No	Yes	No	No	38.3
125	0	22	4	No	Yes	No	No	Vaginal	37	1	No	IUI	DCDA	31	No	No	No	No	34
126	0	21	1	No	Yes	No	No	CS	38	6	No	IVF	DCDA	36	No	No	No	No	48.4
127	1	22	1	No	No	No	No	Vaginal	38	0	No	Spontaneous	MCDA	30	No	No	No	No	36.8
128	0	22	4	No	No	No	Yes	CS	34	4	Yes	Spontaneous	MCDA	35	No	No	No	Yes	33.2
129	0	24	1	No	No	No	No	CS	35	5	Yes	IUI	DCDA	34	No	No	No	Yes	39.9
130	0	22	5	No	No	No	Yes	CS	37	1	No	IVF	DCDA	33	No	No	No	No	38
131	0	23	1	No	No	No	No	CS	36	0	Yes	IVF	DCDA	35	No	No	No	Yes	46.5
132	0	23	1	No	No	No	Yes	CS	34	6	No	IVF	DCDA	31	No	No	No	Yes	36
133	0	21	6	No	No	No	No	CS	37	0	No	IVF	DCDA	33	No	No	No	No	38.1
134	0	22	4	No	No	No	No	CS	37	2	No	IVF	DCDA	35	No	No	No	No	35.2
135	0	21	5	No	Yes	No	No	CS	37	0	No	IVF	MCDA	33	No	No	No	No	41.3
136	0	22	5	No	Yes	No	No	CS	37	6	No	IVF	DCDA	37	No	No	No	No	34.6
137	0	22	3	No	Yes	No	No	CS	37	2	No	IVF	DCDA	31	No	No	No	No	33.9
138	0	22	2	Yes	Yes	No	Yes	CS	28	1	No	IUI	DCDA	36	No	No	No	Yes	10.7
139	0	22	3	No	Yes	No	No	CS	35	5	Yes	IVF	DCDA	34	No	No	No	Yes	41.2
140	0	22	0	No	Yes	No	Yes	CS	33	2	No	IVF	DCDA	28	No	Yes	No	Yes	45.1
141	1	22	3	No	No	No	No	CS	35	4	No	IUI	DCDA	34	No	No	No	Yes	35.3
142	0	22	0	No	Yes	No	No	Vaginal	39	1	No	IUI	DCDA	33	No	No	No	No	40.5
143	0	23	5	No	No	No	No	CS	38	0	No	IVF	DCDA	39	No	Yes	No	No	33.3
144	0	22	5	No	No	No	No	CS	37	0	No	IVF	DCDA	36	No	No	No	No	36.8
145	0	22	5	No	Yes	No	No	CS	31	6	Yes	IVF	DCDA	35	No	No	No	Yes	39.8
146	0	23	4	No	No	No	Yes	CS	37	1	No	Spontaneous	MCDA	39	No	No	No	No	35.1
147	1	22	5	No	No	No	No	CS	37	0	No	Spontaneous	DCDA	41	No	No	No	No	45.2
148	1	21	4	No	No	No	No	CS	35	5	Yes	IUI	DCDA	36	No	No	No	Yes	35.7
149	1	23	2	No	No	No	No	CS	37	1	No	IVF	DCDA	34	No	No	No	No	36.4
150	1	23	1	Yes	Yes	No	No	CS	37	2	No	IVF	DCDA	38	No	No	No	No	9.8
151	0	22	5	No	Yes	No	No	CS	38	1	No	IVF	DCDA	40	No	No	No	No	45.1
152	1	22	3	No	No	No	Yes	CS	33	5	Yes	Spontaneous	MCDA	35	No	No	No	Yes	34.9
153	2	22	3	No	No	No	No	CS	37	2	No	Spontaneous	MCDA	32	No	No	No	No	40.8
154	0	23	1	No	No	No	No	CS	37	0	No	IVF	DCDA	37	No	No	No	No	48.5
155	0	22	3	No	Yes	No	No	CS	37	2	No	IVF	DCDA	35	No	No	No	No	57.3
156	0	22	3	No	No	No	No	CS	37	4	No	IVF	DCDA	38	No	No	No	No	25
157	0	21	6	No	No	No	No	CS	37	1	No	IVF	DCDA	30	No	No	No	No	37.2
158	0	22	4	No	No	No	No	CS	37	5	No	IVF	DCDA	33	No	No	No	No	42.3
159	1	22	0	No	No	No	No	CS	28	0	No	Spontaneous	MCDA	33	No	No	No	Yes	20.5
160	0	22	1	No	No	No	No	CS	37	2	No	IVF	DCDA	33	No	No	No	No	40.2
161	0	21	5	No	No	No	No	CS	37	0	No	IUI	MCDA	34	No	No	No	No	42.8
162	0	22	1	No	Yes	No	Yes	CS	34	0	Yes	IVF	DCDA	36	No	No	No	Yes	31.9
163	0	22	0	No	Yes	No	No	CS	37	0	No	IUI	DCDA	31	No	No	No	No	33.3
164	0	22	5	No	Yes	No	No	CS	38	1	No	IVF	DCDA	32	No	No	No	No	39.2
165	0	23	1	No	No	No	Yes	CS	33	4	Yes	Spontaneous	MCDA	36	No	No	No	Yes	36
166	0	22	3	No	No	No	Yes	CS	37	0	No	Spontaneous	MCDA	31	No	No	No	No	37.4
167	0	23	4	No	Yes	No	No	CS	37	0	No	IVF	DCDA	39	No	No	No	No	38.8
168	1	22	3	No	No	No	No	Vaginal	37	0	No	Spontaneous	DCDA	38	No	No	No	No	33.3
169	0	22	4	No	No	No	Yes	CS	37	3	Yes	Spontaneous	DCDA	35	No	No	No	No	39.4
170	0	22	5	No	Yes	No	No	CS	37	0	No	IVF	DCDA	37	No	No	No	No	38.4
171	0	23	0	No	No	No	No	Vaginal	37	2	No	IVF	MCDA	36	No	No	No	No	39
172	0	22	3	No	Yes	No	Yes	CS	34	2	Yes	Spontaneous	DCDA	36	No	No	No	Yes	23.7
173	1	22	0	No	No	No	No	CS	37	0	No	Spontaneous	MCDA	34	No	No	No	No	33.3
174	0	22	6	No	Yes	No	Yes	CS	36	4	Yes	IVF	DCDA	31	No	No	No	Yes	46.9
175	0	23	1	No	Yes	No	No	CS	38	2	No	IVF	DCDA	37	No	No	No	No	47.9
176	0	24	0	No	Yes	No	Yes	CS	37	0	No	IVF	DCDA	35	No	No	No	No	34.7
177	0	23	1	No	No	No	No	Vaginal	38	1	No	Spontaneous	DCDA	31	No	No	No	No	39.7
178	0	23	6	No	No	No	Yes	CS	38	1	No	Spontaneous	DCDA	31	No	No	No	No	41.4
179	0	22	3	No	Yes	No	Yes	Vaginal	36	2	Yes	IUI	DCDA	36	No	No	No	Yes	31.4
180	0	22	5	No	Yes	No	No	CS	37	3	No	IVF	DCDA	45	No	No	No	No	43.3
181	1	22	3	No	Yes	No	No	CS	32	2	Yes	IUI	DCDA	30	No	No	No	Yes	35.7
182	0	23	1	No	Yes	No	Yes	CS	36	3	Yes	IVF	DCDA	34	No	No	No	Yes	39.7
183	0	22	0	No	Yes	No	No	CS	36	2	Yes	Spontaneous	DCDA	33	No	No	No	Yes	32.5
184	0	23	5	No	Yes	No	Yes	CS	37	2	No	IVF	DCDA	31	No	No	No	No	34.6
185	0	22	1	No	No	No	No	CS	38	1	No	Spontaneous	DCDA	32	No	No	No	No	44.1
186	0	23	5	No	Yes	No	No	CS	37	1	No	IVF	DCDA	35	No	No	No	No	41.9
187	1	22	6	No	No	No	Yes	CS	34	6	No	Spontaneous	DCDA	34	No	No	No	Yes	35.3
188	1	22	6	No	Yes	No	No	CS	38	1	No	Spontaneous	MCDA	36	No	No	No	No	38.4
189	1	22	1	No	Yes	No	No	CS	37	0	No	Spontaneous	DCDA	39	No	No	No	No	49.2
190	1	22	5	No	No	No	No	CS	37	2	No	IVF	DCDA	43	No	No	No	No	38.9
191	0	22	2	No	Yes	No	No	CS	37	0	No	IVF	DCDA	33	No	No	No	No	39.9
192	0	22	5	No	No	No	No	CS	37	0	No	Spontaneous	MCDA	33	No	No	No	No	36.8
193	0	23	1	No	Yes	No	No	CS	36	3	Yes	IVF	DCDA	35	No	No	No	Yes	31.9
194	0	22	1	No	Yes	No	Yes	CS	37	3	No	IVF	DCDA	34	No	No	No	No	55.5
195	0	23	6	No	Yes	No	Yes	CS	30	0	Yes	IVF	DCDA	32	No	No	No	Yes	48.6
196	0	22	3	No	No	No	No	CS	37	0	No	IUI	DCDA	35	No	No	No	No	31.7
197	0	24	3	No	No	No	No	CS	37	0	No	IVF	DCDA	33	No	No	No	No	46.6
198	0	22	4	No	No	No	No	CS	36	4	No	Spontaneous	MCDA	26	Yes	No	No	Yes	30.5
199	0	22	3	No	Yes	No	No	CS	37	0	No	IVF	DCDA	32	No	No	No	No	41
200	0	22	0	Yes	Yes	No	Yes	CS	28	3	No	IVF	DCDA	36	No	No	No	Yes	16.4
201	0	22	4	No	Yes	No	No	CS	37	3	No	IUI	DCDA	44	No	No	No	No	36.7
202	0	22	4	No	No	No	No	CS	37	0	No	IVF	DCDA	31	No	No	Yes	No	40.5
203	0	22	2	No	No	No	Yes	CS	36	2	No	IUI	DCDA	31	No	No	No	Yes	42.8
204	0	23	2	No	No	No	No	CS	37	6	No	IVF	DCDA	34	No	No	No	No	32.4
205	0	22	5	No	Yes	No	No	CS	37	1	No	IVF	DCDA	30	No	No	No	No	34.5
206	0	22	3	No	No	No	Yes	CS	32	1	Yes	Spontaneous	DCDA	37	No	No	No	Yes	39.2
207	1	23	6	No	No	No	No	Vaginal	38	5	No	Spontaneous	DCDA	35	No	No	No	No	46.6
208	1	23	3	No	No	No	Yes	CS	35	1	Yes	Spontaneous	MCDA	35	No	No	No	Yes	37.2
209	1	24	1	No	No	No	No	CS	35	2	Yes	IVF	DCDA	39	No	No	No	Yes	42.7
210	1	23	0	No	Yes	No	No	CS	35	1	No	IVF	DCDA	39	No	No	No	Yes	36.7
211	0	22	2	No	No	No	Yes	CS	34	6	Yes	IVF	DCDA	33	No	No	Yes	Yes	39.2
212	0	23	2	No	Yes	No	No	CS	37	1	No	IUI	DCDA	33	No	No	No	No	40.4
213	0	23	1	No	No	No	No	CS	38	0	No	IVF	DCDA	36	No	No	No	No	38.5
214	0	21	1	No	Yes	No	No	CS	37	1	No	IVF	DCDA	32	No	No	Yes	No	48.4
215	1	22	1	No	No	No	No	CS	37	3	No	Spontaneous	DCDA	34	No	No	No	No	34.3
216	0	22	6	No	Yes	No	No	CS	37	0	No	Spontaneous	DCDA	35	No	No	No	No	35.8
217	0	23	0	No	Yes	No	No	CS	35	3	Yes	IUI	DCDA	29	No	No	No	Yes	40.2
218	0	20	6	No	Yes	No	Yes	CS	37	0	No	IVF	DCDA	37	No	No	No	No	34.4
219	1	24	2	No	No	No	Yes	CS	33	6	Yes	Spontaneous	MCDA	27	No	No	No	Yes	10.5
220	0	22	6	No	Yes	No	No	CS	37	1	No	IVF	DCDA	34	No	No	No	No	41.7
221	0	23	1	No	No	No	No	CS	35	2	Yes	IUI	DCDA	36	No	Yes	No	Yes	34.5
222	0	23	3	No	Yes	No	No	CS	37	1	No	IVF	DCDA	35	No	No	No	No	36.7
223	0	22	6	No	No	No	No	CS	38	1	No	Spontaneous	DCDA	35	No	No	No	No	34.2
224	0	22	6	No	Yes	No	Yes	CS	37	0	No	IVF	DCDA	37	No	No	Yes	No	31.3
225	0	22	4	No	Yes	No	Yes	CS	37	0	No	IVF	DCDA	33	No	No	No	No	43.6
226	0	22	3	No	Yes	No	No	CS	37	4	No	Spontaneous	MCDA	34	No	No	No	No	31.5
227	0	22	5	No	Yes	No	No	CS	37	4	No	IVF	DCDA	29	No	No	No	No	32.4
228	0	22	4	No	Yes	No	No	CS	38	1	No	IVF	DCDA	34	No	No	No	No	38.1
229	0	22	5	No	Yes	No	Yes	CS	34	3	Yes	IVF	DCDA	34	No	No	No	Yes	40.1
230	0	22	4	No	Yes	No	No	CS	37	6	No	IVF	DCDA	32	No	No	No	No	13.9
231	1	22	5	No	No	No	No	CS	37	4	No	Spontaneous	MCDA	35	No	No	No	No	39.5
232	0	23	0	No	No	No	No	CS	38	0	No	Spontaneous	DCDA	31	No	No	No	No	48.6
233	0	23	0	No	No	No	Yes	CS	29	5	Yes	IVF	DCDA	22	No	No	No	Yes	19.7
234	0	22	2	No	No	No	No	CS	36	6	Yes	Spontaneous	DCDA	40	No	No	No	Yes	36.9
235	0	22	1	No	No	No	No	Vaginal	38	5	No	Spontaneous	MCDA	35	No	No	Yes	No	44.3
236	0	22	5	No	Yes	No	No	CS	37	5	No	IVF	DCDA	34	No	No	No	No	39.5
237	0	22	2	No	Yes	No	No	CS	37	5	No	IVF	DCDA	36	No	No	No	No	41.2
238	0	22	3	No	No	No	No	CS	37	0	No	IVF	DCDA	34	No	No	No	No	36.8
239	1	22	3	No	Yes	No	Yes	CS	37	2	No	IVF	DCDA	32	No	No	No	No	48.6
240	0	23	1	No	No	No	Yes	CS	37	5	No	IVF	DCDA	34	No	No	No	No	37.9
241	0	22	5	No	No	No	No	CS	34	6	Yes	Spontaneous	DCDA	37	No	No	No	Yes	36.4
242	0	23	3	No	Yes	No	No	CS	37	0	No	IVF	DCDA	38	No	No	No	No	49.8
243	0	22	3	No	Yes	No	No	Vaginal	36	1	Yes	IVF	DCDA	31	No	No	No	Yes	31.6
244	0	22	1	No	Yes	No	No	CS	37	3	No	IVF	DCDA	29	No	No	No	No	38.1
245	0	22	6	No	No	No	No	CS	37	0	No	IUI	DCDA	37	No	No	No	No	41.9
246	1	22	4	No	No	No	No	Vaginal	38	0	No	Spontaneous	DCDA	39	No	No	No	No	48.4
247	1	22	4	No	No	No	No	CS	37	5	No	Spontaneous	DCDA	38	No	No	No	No	46
248	0	22	2	No	Yes	No	Yes	CS	37	0	No	IVF	DCDA	27	No	No	No	No	37.5
249	1	22	2	No	No	No	No	CS	37	3	No	IVF	DCDA	37	No	No	No	No	42.2
250	0	23	4	No	Yes	No	Yes	CS	33	6	Yes	IUI	DCDA	34	No	No	No	Yes	31.1
251	1	22	6	No	No	No	No	CS	38	4	No	Spontaneous	DCDA	36	No	No	No	No	43.5
252	1	22	5	Yes	No	No	No	CS	33	1	Yes	IVF	DCDA	32	No	No	No	Yes	22.2
253	1	22	1	No	Yes	No	No	CS	37	4	No	IVF	DCDA	36	No	No	No	No	32.3
254	1	22	3	No	No	No	No	CS	35	1	Yes	IVF	DCDA	36	No	No	No	Yes	39.6
255	1	23	0	No	Yes	No	No	CS	37	0	No	IUI	DCDA	35	No	No	No	No	42.4
256	0	23	3	No	No	No	No	CS	37	3	No	IVF	DCDA	37	No	No	No	No	46.3
257	0	22	6	No	Yes	No	No	CS	37	2	No	IUI	DCDA	35	No	No	No	No	39.1
258	0	23	0	No	No	No	No	CS	37	0	No	IVF	DCDA	34	Yes	No	Yes	No	40.6
259	0	24	1	No	No	No	No	CS	35	2	Yes	Spontaneous	DCDA	39	No	No	No	Yes	34.6
260	1	21	6	No	No	No	No	CS	37	0	No	Spontaneous	DCDA	38	No	No	No	No	33.2
261	0	22	5	No	Yes	No	Yes	CS	34	0	Yes	IUI	DCDA	39	No	Yes	No	Yes	49.4
262	0	24	0	No	No	No	Yes	CS	34	1	No	IVF	DCDA	31	No	No	No	Yes	39.5
263	0	22	1	No	No	No	No	Vaginal	37	4	No	Spontaneous	MCDA	36	No	No	No	No	28.6
264	0	22	5	No	No	No	No	CS	37	1	No	IVF	DCDA	35	No	No	No	No	34.3
265	0	24	0	No	No	No	No	CS	35	2	Yes	IVF	DCDA	37	No	No	No	Yes	43.5
266	0	23	3	No	No	No	Yes	CS	33	0	No	IVF	DCDA	32	No	No	No	Yes	34.5
267	0	23	1	No	Yes	No	Yes	CS	37	0	No	IVF	DCDA	30	No	No	No	No	35.6
268	0	22	0	No	No	No	No	CS	29	0	Yes	IVF	MCDA	32	No	No	No	Yes	36.9
269	1	23	0	No	No	No	Yes	CS	38	3	No	IVF	DCDA	33	No	No	No	No	35.8
270	0	22	2	No	Yes	No	No	CS	38	1	No	IVF	DCDA	32	No	No	No	No	41.8
271	0	23	0	No	Yes	No	No	CS	36	1	No	IVF	DCDA	39	No	No	No	Yes	37.2
272	0	23	5	No	Yes	No	Yes	CS	37	2	No	IVF	DCDA	42	No	No	No	No	39.3
273	0	22	6	No	No	No	No	CS	37	3	No	IVF	DCDA	33	No	Yes	No	No	46.9
274	0	22	1	No	No	No	Yes	CS	35	3	No	Spontaneous	MCDA	35	No	No	Yes	Yes	37.3
275	2	22	3	No	No	No	No	CS	37	0	No	Spontaneous	DCDA	35	No	No	No	No	38.7
276	0	22	4	No	No	No	Yes	CS	37	0	No	IVF	MCDA	33	No	No	No	No	34.4
277	0	23	0	No	Yes	No	Yes	CS	34	1	Yes	IUI	DCDA	40	No	No	Yes	Yes	36.6
278	0	22	2	No	No	No	No	Vaginal	36	2	No	Spontaneous	MCDA	34	No	No	No	Yes	36.3
279	0	22	3	No	No	No	No	CS	37	1	No	IVF	DCDA	36	No	No	No	No	37.5
280	0	22	2	No	No	No	Yes	CS	25	3	Yes	IVF	DCDA	31	No	No	No	Yes	35.3
281	0	22	3	No	No	No	Yes	Vaginal	36	1	Yes	IVF	DCDA	35	No	No	No	Yes	30.7
282	1	23	3	No	No	No	No	CS	37	3	No	Spontaneous	MCDA	23	No	No	No	No	34.9
283	1	22	3	No	No	No	No	CS	36	0	Yes	Spontaneous	DCDA	35	No	No	No	Yes	40.6
284	0	22	4	No	No	No	No	CS	37	4	No	IVF	DCDA	41	No	No	No	No	45.2
285	0	23	5	No	Yes	No	No	CS	38	0	No	IVF	DCDA	38	No	No	No	No	39.5
286	1	23	5	No	No	No	Yes	CS	37	0	No	IVF	DCDA	34	No	No	No	No	34.7
287	1	22	4	No	No	No	No	CS	37	0	No	Spontaneous	DCDA	36	No	No	No	No	39.8
288	0	23	3	No	Yes	No	No	CS	37	0	No	IVF	DCDA	30	No	No	No	No	27.7
289	0	22	1	No	Yes	No	Yes	CS	34	0	No	IVF	DCDA	33	No	No	No	Yes	44.1
290	0	22	5	No	No	No	No	CS	35	5	No	IVF	DCDA	40	No	No	No	Yes	31.5
291	0	23	6	No	Yes	No	Yes	CS	34	5	No	IVF	DCDA	32	No	Yes	No	Yes	33
292	2	22	4	No	Yes	No	Yes	CS	38	0	No	Spontaneous	MCDA	29	No	No	No	No	45.6
293	0	22	1	No	Yes	No	No	CS	37	0	No	IVF	DCDA	37	No	No	No	No	37.4
294	0	23	3	No	Yes	No	No	CS	35	6	Yes	IUI	DCDA	31	No	No	No	Yes	38.6
295	0	23	0	No	Yes	No	Yes	CS	37	1	No	IVF	DCDA	36	No	No	No	No	31.1
296	0	22	6	No	No	No	No	CS	36	2	No	IVF	DCDA	36	No	No	No	Yes	32.3
297	1	23	1	Yes	No	Yes	Yes	Vaginal	36	2	No	Spontaneous	MCDA	30	No	No	No	Yes	14.7
298	0	23	2	No	No	No	No	CS	37	4	No	IUI	DCDA	35	No	No	No	No	33
299	0	22	0	No	Yes	No	Yes	CS	35	3	Yes	IVF	DCDA	35	No	No	No	Yes	37.1
300	0	22	6	No	No	No	No	CS	34	2	No	IVF	DCDA	27	No	No	No	Yes	36.3
301	0	22	4	No	No	No	No	CS	34	1	Yes	IVF	DCDA	37	No	No	Yes	Yes	35.7
302	0	22	6	No	No	No	Yes	CS	36	0	Yes	IVF	DCDA	30	No	No	No	Yes	32.8
303	0	23	2	No	No	No	No	CS	37	3	No	IVF	DCDA	35	No	No	No	No	41.1
304	0	22	6	No	No	No	No	CS	38	2	No	IVF	DCDA	36	No	No	No	No	35.3
305	0	22	1	No	Yes	No	No	CS	34	4	No	IVF	DCDA	35	No	No	Yes	Yes	43.2
306	0	22	6	No	No	No	No	Vaginal	34	1	Yes	IVF	DCDA	39	No	No	No	Yes	30.5
307	1	23	4	No	Yes	No	Yes	CS	37	3	No	IVF	DCDA	36	No	No	No	No	38.4
308	0	22	5	No	Yes	No	Yes	CS	37	2	No	IVF	DCDA	37	No	No	No	No	47
309	0	22	2	No	Yes	No	No	CS	37	0	No	IVF	DCDA	46	No	No	No	No	33.8
310	0	22	1	No	Yes	No	No	CS	37	0	No	IVF	DCDA	34	No	No	No	No	33
311	0	22	2	No	No	No	No	CS	37	2	No	IVF	DCDA	42	No	No	No	No	41.7
312	0	23	6	No	Yes	No	No	CS	37	5	No	IVF	DCDA	39	No	No	No	No	34.5
313	0	23	5	No	Yes	No	Yes	CS	34	0	Yes	IVF	DCDA	33	No	No	No	Yes	32.6
314	0	22	4	No	Yes	No	Yes	CS	37	4	No	IVF	DCDA	37	No	No	No	No	36.5
315	0	22	2	No	No	No	No	CS	38	0	No	IVF	DCDA	34	No	No	No	No	39.6
316	0	22	3	No	Yes	No	Yes	CS	37	0	No	IVF	DCDA	30	No	No	No	No	53.5
317	1	22	4	No	No	No	No	CS	37	2	No	Spontaneous	DCDA	27	No	No	No	No	50.1
318	0	23	2	No	Yes	No	No	CS	30	6	Yes	IVF	DCDA	30	No	Yes	No	Yes	35.4
319	1	22	5	No	No	No	Yes	CS	33	5	No	Spontaneous	DCDA	32	No	No	Yes	Yes	37.1
320	0	22	5	No	No	No	No	Vaginal	37	5	Yes	IVF	DCDA	36	No	No	No	No	40
321	0	22	2	No	No	No	No	CS	37	2	No	IVF	DCDA	39	No	No	No	No	39.8
322	0	22	4	No	Yes	No	No	CS	37	0	No	IUI	DCDA	30	No	No	No	No	47.1
323	0	23	5	No	No	No	Yes	CS	27	6	Yes	Spontaneous	MCDA	34	No	No	No	Yes	19
324	0	23	2	No	No	No	No	CS	37	4	No	IVF	DCDA	30	No	No	No	No	35.2
325	0	22	3	No	Yes	No	Yes	CS	36	4	Yes	IVF	DCDA	32	No	No	No	Yes	37.8
326	0	23	1	No	Yes	Yes	Yes	CS	37	0	No	IUI	DCDA	40	No	No	No	Yes	36.6
327	1	23	6	No	No	No	No	CS	37	2	No	IUI	DCDA	32	No	No	No	No	43.2
328	2	22	2	No	No	No	No	CS	37	6	No	Spontaneous	DCDA	29	No	No	No	No	42.8
329	0	22	3	No	Yes	No	Yes	CS	33	4	Yes	IVF	DCDA	40	No	No	No	Yes	40.2
330	0	22	0	No	No	No	No	CS	38	0	No	Spontaneous	DCDA	33	No	No	No	No	37.4
331	0	21	5	No	Yes	No	No	CS	38	0	No	IVF	DCDA	34	No	No	No	No	35.9
332	0	22	5	No	No	No	Yes	CS	35	4	Yes	IVF	DCDA	30	No	Yes	No	Yes	37.4
333	0	23	3	No	Yes	Yes	Yes	Vaginal	35	5	Yes	IVF	DCDA	40	No	No	No	Yes	31.1
334	1	23	4	No	Yes	No	Yes	CS	36	4	Yes	IVF	DCDA	33	No	No	No	Yes	35.8
335	0	22	2	No	Yes	No	Yes	CS	37	2	No	IVF	DCDA	40	No	No	No	No	39.2
336	1	23	4	No	No	No	No	CS	37	0	No	Spontaneous	MCDA	31	No	No	No	No	38
337	0	23	0	No	No	No	No	CS	34	1	No	IVF	DCDA	39	No	No	No	Yes	41.3
338	0	23	5	No	No	No	No	CS	35	6	Yes	IVF	DCDA	30	No	No	No	Yes	37
339	0	23	5	No	No	No	Yes	CS	37	1	No	IVF	DCDA	34	No	No	No	No	32.3
340	0	23	0	No	No	No	No	CS	37	0	No	IVF	DCDA	39	No	No	No	No	32.5
341	1	22	0	No	No	No	No	CS	37	6	No	Spontaneous	MCDA	37	No	No	No	No	44.6
342	0	22	5	No	Yes	No	Yes	CS	34	3	No	IUI	DCDA	33	No	No	No	Yes	38.7
343	0	23	4	No	Yes	No	No	CS	38	0	No	IUI	DCDA	30	No	No	No	No	35.7
344	1	22	0	No	No	No	No	CS	37	6	No	Spontaneous	MCDA	45	No	No	No	No	36.4
345	0	22	1	No	Yes	No	No	CS	38	4	No	IVF	DCDA	32	No	No	No	No	43.4
346	1	22	5	No	No	No	No	CS	35	5	No	Spontaneous	MCDA	33	No	No	No	Yes	40
347	0	24	0	No	No	No	No	CS	37	5	No	IVF	DCDA	35	No	No	No	No	42
348	0	23	1	No	No	No	No	CS	37	1	No	IVF	DCDA	35	No	No	No	No	45.3
349	0	23	6	No	Yes	No	No	CS	37	0	No	IVF	DCDA	36	No	No	No	No	41
350	0	23	5	No	Yes	No	No	CS	37	0	No	IVF	DCDA	38	No	No	No	No	42.8
351	0	21	4	No	Yes	No	No	CS	35	4	Yes	IVF	DCDA	28	No	No	No	Yes	32.1
352	0	22	1	Yes	No	No	Yes	CS	24	3	Yes	IVF	DCDA	36	No	No	No	Yes	5.4
353	0	22	2	No	No	No	No	CS	37	0	No	IVF	DCDA	34	No	No	No	No	38.8
354	1	21	6	No	Yes	No	No	CS	37	3	No	IVF	DCDA	34	No	No	No	No	32.9
355	0	22	3	No	No	No	Yes	CS	36	4	No	Spontaneous	DCDA	33	No	Yes	No	Yes	33.9
356	0	22	2	No	No	No	No	CS	37	2	No	IVF	DCDA	41	No	No	No	No	34.1
357	0	22	2	No	Yes	No	No	CS	38	0	No	IVF	DCDA	31	No	No	No	No	31.2
358	0	21	5	No	No	No	No	CS	34	2	Yes	Spontaneous	DCDA	36	No	No	No	Yes	30.4
359	2	22	2	No	Yes	No	Yes	Vaginal	36	6	No	Spontaneous	MCDA	35	No	No	No	Yes	31.7
360	0	22	1	No	No	No	No	CS	37	3	No	IVF	DCDA	44	No	No	No	No	35.7
361	0	23	1	No	Yes	No	No	CS	37	6	No	Spontaneous	DCDA	36	No	No	No	No	49.3
362	0	23	1	No	No	No	Yes	CS	32	0	Yes	IVF	DCDA	30	No	No	No	Yes	27.3
363	1	22	5	No	No	No	No	CS	37	0	No	Spontaneous	DCDA	36	No	No	No	No	47
364	0	21	6	No	Yes	No	Yes	CS	29	3	Yes	IVF	DCDA	42	No	No	No	Yes	43.9
365	0	22	2	Yes	Yes	No	Yes	CS	25	5	No	IVF	DCDA	35	No	No	No	Yes	0.001
366	0	23	2	No	No	No	No	CS	37	5	No	IVF	DCDA	32	No	Yes	No	No	47.6
367	0	23	0	No	Yes	No	Yes	CS	37	0	No	IVF	DCDA	41	No	No	No	No	44.6
368	0	23	0	No	No	No	Yes	CS	36	3	No	IVF	DCDA	35	Yes	No	No	Yes	39.3
369	0	21	3	No	No	No	Yes	CS	36	0	No	Spontaneous	MCDA	38	Yes	No	No	Yes	37.9
370	0	22	5	No	No	No	No	CS	37	3	No	IVF	DCDA	36	Yes	No	No	No	31.9
371	0	22	0	No	Yes	No	Yes	CS	36	0	Yes	IVF	DCDA	33	No	No	No	Yes	35.5
372	0	23	3	No	Yes	No	No	CS	37	3	No	IVF	DCDA	38	No	No	No	No	33.8
373	0	23	5	No	Yes	No	No	CS	37	5	No	IVF	DCDA	28	No	No	No	No	31.9
374	1	22	5	No	No	No	No	CS	37	3	No	IVF	DCDA	31	No	No	No	No	46.3
375	1	23	3	No	Yes	No	Yes	Vaginal	27	6	Yes	Spontaneous	MCDA	32	No	No	No	Yes	37.8
376	1	23	1	No	Yes	No	No	CS	37	0	No	IVF	DCDA	34	No	No	No	No	58.3
377	0	22	6	No	No	No	No	CS	37	6	No	IVF	DCDA	26	No	No	No	No	37.8
378	0	23	2	No	No	No	No	CS	37	2	No	IVF	DCDA	40	Yes	No	No	No	33.7
379	0	23	4	No	No	No	No	CS	37	4	No	Spontaneous	MCDA	36	Yes	No	No	No	46.9
380	0	21	5	No	No	No	No	CS	37	0	No	IVF	DCDA	37	No	No	No	No	36.9
381	0	24	3	No	No	No	No	CS	37	1	No	IUI	DCDA	36	No	No	No	No	46.1
382	0	22	3	No	No	No	No	CS	36	4	Yes	IVF	DCDA	35	No	No	No	Yes	38.4
383	0	22	0	No	No	No	No	CS	38	2	No	IVF	DCDA	33	No	No	No	No	39.2
384	1	22	6	No	No	No	Yes	CS	34	2	No	Spontaneous	DCDA	32	No	No	No	Yes	42.2
385	0	22	4	No	No	No	No	CS	37	4	No	Spontaneous	DCDA	26	No	No	No	No	32.4
386	0	23	0	No	No	No	Yes	CS	28	3	No	Spontaneous	MCDA	34	No	No	No	Yes	30.6
387	1	22	5	No	No	No	No	CS	37	3	No	Spontaneous	DCDA	34	No	No	No	No	47.7
388	0	22	4	No	Yes	No	No	CS	37	2	No	IVF	DCDA	35	No	No	No	No	40.4
389	0	22	0	No	Yes	No	Yes	CS	37	1	Yes	IVF	DCDA	39	No	No	No	No	39.8
390	0	22	5	No	No	No	No	CS	37	1	No	Spontaneous	DCDA	35	No	No	No	No	36.4
391	1	23	2	No	No	No	No	CS	38	2	No	Spontaneous	MCDA	38	No	No	No	No	29
392	0	21	3	No	Yes	No	Yes	Vaginal	37	4	No	IVF	DCDA	32	No	No	No	No	26
393	0	23	0	No	No	No	Yes	CS	32	4	No	IVF	DCDA	34	No	No	No	Yes	31.2
394	0	21	6	No	No	No	Yes	CS	31	6	Yes	IVF	DCDA	30	No	No	No	Yes	33.8
395	0	22	3	No	No	No	No	CS	37	3	No	IVF	DCDA	33	No	No	Yes	No	38.4
396	0	22	4	No	Yes	No	No	CS	37	0	No	IVF	DCDA	30	No	No	No	No	36.8
397	0	22	3	No	No	No	Yes	CS	37	0	No	IVF	DCDA	33	No	Yes	No	No	42.8
398	0	22	6	No	No	No	No	CS	37	1	No	IVF	DCDA	36	No	No	No	No	36.4
399	0	22	4	No	No	No	No	CS	36	2	Yes	Spontaneous	DCDA	38	Yes	No	No	Yes	32.8
400	0	21	3	Yes	No	Yes	Yes	CS	32	6	Yes	IVF	DCDA	37	No	No	No	Yes	4.5
401	0	23	3	No	Yes	No	Yes	CS	37	2	No	IVF	DCDA	40	No	No	No	No	41.2
402	1	21	6	No	No	No	No	CS	37	1	No	IVF	DCDA	36	No	No	No	No	38.7
403	0	22	3	No	No	No	No	CS	34	1	No	IVF	DCDA	27	No	No	Yes	Yes	30.9
404	0	22	3	Yes	No	No	Yes	CS	27	0	No	IVF	DCDA	38	No	No	No	Yes	0.001
405	0	23	1	No	Yes	No	No	CS	37	2	No	IVF	DCDA	36	No	No	No	No	40.6
406	2	22	0	No	No	No	No	Vaginal	37	6	No	Spontaneous	DCDA	42	No	No	No	No	42.2
407	0	22	4	No	No	No	No	CS	38	2	No	IVF	DCDA	38	No	No	No	No	42.7
408	0	22	3	No	No	No	No	CS	37	4	No	IVF	DCDA	43	Yes	No	No	No	43
409	0	22	2	No	No	No	No	CS	37	1	No	IVF	DCDA	35	No	No	No	No	41.3
410	1	22	2	No	No	No	No	Vaginal	38	6	No	IVF	DCDA	39	No	No	No	No	31.7
411	0	23	1	Yes	Yes	Yes	Yes	CS	30	0	No	IVF	DCDA	36	No	No	No	Yes	0.001
412	1	22	4	No	No	No	Yes	CS	37	0	No	Spontaneous	DCDA	26	No	No	No	Yes	41.6
413	0	22	1	No	No	No	No	CS	37	0	No	IVF	DCDA	37	No	No	No	No	42.8
414	0	23	2	No	No	No	Yes	CS	37	0	No	Spontaneous	DCDA	38	No	No	No	No	38.8
415	3	20	6	No	Yes	No	Yes	CS	35	5	No	IVF	DCDA	33	No	No	No	Yes	27.8
416	0	22	5	No	Yes	No	Yes	CS	37	2	No	IVF	DCDA	32	No	No	No	No	42.8
417	0	23	1	No	No	No	No	CS	37	1	No	IUI	DCDA	36	No	No	No	No	45.3
418	0	22	4	No	No	No	Yes	CS	36	6	No	IVF	DCDA	49	No	No	No	Yes	33
419	2	23	0	No	Yes	No	No	CS	37	2	No	IVF	DCDA	34	No	No	No	No	44.5
420	1	23	0	No	No	No	Yes	CS	37	2	No	IVF	DCDA	31	No	No	No	No	33.9
421	0	22	3	No	Yes	No	No	CS	36	2	Yes	IVF	DCDA	30	No	No	No	Yes	40.1
422	0	23	0	No	No	No	No	CS	37	1	No	IVF	DCDA	36	No	No	No	No	39.8
423	0	22	3	No	No	No	No	CS	37	2	No	Spontaneous	MCDA	30	No	No	No	No	40
424	0	22	5	No	No	No	No	CS	36	5	Yes	IVF	DCDA	30	No	No	No	Yes	42.1
425	0	23	0	No	No	No	No	CS	37	1	No	Spontaneous	MCDA	36	No	No	No	No	41.4
426	0	23	0	No	No	No	No	CS	37	6	No	IVF	DCDA	33	No	No	No	No	46.4
427	1	22	4	No	No	No	No	CS	38	3	No	IUI	DCDA	29	No	No	No	No	47.9
428	0	22	0	No	No	No	No	Vaginal	36	4	No	IVF	DCDA	36	No	No	No	Yes	47.2
429	1	22	4	No	No	No	No	CS	37	2	No	Spontaneous	DCDA	34	No	No	No	No	38.9
430	0	22	3	No	No	No	No	CS	35	4	No	IVF	DCDA	29	No	No	No	Yes	31.3
431	0	22	5	No	Yes	No	No	CS	37	0	No	IVF	DCDA	37	No	No	No	No	40.8
432	0	22	5	No	No	No	No	CS	38	3	No	IVF	DCDA	33	No	No	No	No	40.3
433	0	22	5	No	No	No	No	CS	38	0	No	IVF	DCDA	34	No	No	No	No	32.8
434	0	23	0	No	No	No	Yes	CS	38	0	No	IVF	DCDA	34	Yes	No	No	No	34
435	1	21	4	No	No	No	No	Vaginal	38	2	No	Spontaneous	DCDA	32	No	No	No	No	43.8
436	0	22	0	No	Yes	No	Yes	CS	37	4	No	IVF	DCDA	39	No	No	No	No	47.2
437	0	23	3	No	No	No	Yes	CS	27	5	Yes	IVF	DCDA	35	No	No	No	Yes	38.6
438	0	22	4	No	No	No	No	Vaginal	36	2	Yes	IVF	DCDA	42	No	No	No	Yes	31.9
439	0	22	6	No	Yes	No	No	CS	35	3	Yes	IVF	DCDA	34	No	No	No	Yes	28.9
440	0	21	3	No	Yes	No	No	CS	37	4	No	IVF	DCDA	38	No	No	No	No	41.7
441	0	22	5	No	No	No	No	CS	34	2	Yes	IVF	DCDA	31	No	No	No	Yes	25
442	0	21	4	No	No	No	No	CS	37	2	No	IVF	DCDA	38	No	No	No	No	41.1
443	0	23	3	No	No	No	No	CS	36	6	Yes	IVF	DCDA	34	No	No	No	Yes	31.2
444	0	22	4	No	Yes	No	No	CS	37	4	No	IVF	DCDA	39	No	No	No	No	34.3
445	0	22	4	No	No	No	No	Vaginal	38	5	No	Spontaneous	MCDA	39	No	Yes	No	No	37.4
446	0	22	3	No	Yes	No	No	CS	37	2	No	IVF	DCDA	38	No	No	No	No	36.1
447	0	22	4	No	Yes	No	Yes	CS	25	3	Yes	IVF	DCDA	35	No	No	No	Yes	10.4
448	0	23	6	No	Yes	No	No	CS	37	4	No	IVF	DCDA	32	No	No	No	No	45.7
449	0	23	2	No	No	No	No	CS	36	2	Yes	IVF	DCDA	35	No	No	No	Yes	25.3
450	0	23	3	No	No	No	No	CS	37	0	No	IVF	DCDA	30	Yes	No	No	No	34.9
451	2	22	5	No	No	No	No	CS	38	0	No	IVF	DCDA	29	No	No	No	No	30.3
452	0	21	5	No	Yes	No	Yes	CS	34	3	Yes	Spontaneous	DCDA	40	No	No	No	Yes	35.8
453	0	22	3	No	Yes	No	Yes	CS	32	0	Yes	IVF	MCDA	31	No	No	No	Yes	36.3
454	0	22	2	No	Yes	No	No	CS	37	4	No	IVF	DCDA	31	No	No	No	No	41.2
455	1	21	6	No	No	No	No	CS	38	0	No	IVF	DCDA	33	No	No	No	No	49.3
456	1	22	5	No	No	No	No	CS	37	0	No	IVF	DCDA	28	No	No	Yes	No	47.7
457	0	21	5	No	Yes	No	Yes	CS	32	5	No	IVF	DCDA	33	Yes	Yes	Yes	Yes	37.2
458	0	22	3	No	No	No	No	CS	37	1	No	IVF	DCDA	36	No	No	No	No	51.2
459	0	22	1	No	No	No	No	CS	37	5	No	IVF	DCDA	39	No	No	No	No	35.8
460	1	22	6	No	No	No	Yes	Vaginal	37	5	No	Spontaneous	MCDA	35	No	No	Yes	No	36.7
461	0	20	2	No	No	No	No	CS	37	2	No	IVF	DCDA	35	No	No	No	No	37.7
462	0	22	6	No	No	No	Yes	CS	36	2	Yes	IVF	DCDA	33	No	No	No	Yes	40.5
463	0	22	5	No	No	No	Yes	CS	27	6	Yes	Spontaneous	MCDA	40	No	Yes	No	Yes	38.4
464	1	22	6	No	No	No	Yes	CS	33	3	Yes	IVF	DCDA	39	No	No	No	Yes	44.6
465	0	23	1	No	Yes	No	Yes	CS	38	1	No	Spontaneous	DCDA	29	No	No	No	No	25.2
466	0	22	2	No	No	No	No	CS	37	1	No	IVF	DCDA	36	No	No	No	No	40.3
467	1	22	6	No	Yes	No	Yes	CS	37	6	No	IUI	DCDA	35	No	No	No	No	27.3
468	0	22	5	No	Yes	No	No	CS	33	2	Yes	IVF	DCDA	39	No	No	No	Yes	33.8
469	1	22	6	No	Yes	No	No	CS	37	3	No	IVF	DCDA	32	No	No	No	No	34.5
